# Supplementary material for: GSNOR Contributes to Demethylation and Expression of Transposable Elements and Stress-Responsive Genes
Source: Antioxidants (Basel). 2021 Jul 15;10(7):1128. doi: 10.3390/antiox10071128 (PMC8301139; doi:10.3390/antiox10071128)
Supplement: Supplementary file 1 [file antioxidants-10-01128-s001.zip]

Archive with 1 entries (1 files):
- antioxidants-1273620-supplementary.pdf
